# Supplementary material for: Glycerol contributes to tuberculosis susceptibility in male mice with type 2 diabetes
Source: Nat Commun. 2023 Sep 20;14:5840. doi: 10.1038/s41467-023-41519-9 (PMC10511404; doi:10.1038/s41467-023-41519-9)
Supplement: Supplementary file 4 — Source Data File [file 41467_2023_41519_MOESM4_ESM.xlsx]

## Sheet: Figure1b
Figure 1b
	Week	CD						STZ							HFD						HFD-STZ
	0	22.4	20.5	20.9	22.5	22.3	17.6	20.3	20.5	21.4	23.6	21.4	23.7	24.1	20.7	20	19.8	20.6	16.4	23.2	19.7	21.1	22.5	20.8	18.3	17.9	23.3
	1	21.8	20.6	21.4	23.3	23.8	19.3	21.8	21.1	21.7	24.6	22.2	25	25.2	23.7	23.5	23.6	24.5	20.1	27	23.5	24.1	24.1	24.2	21.1	22.3	25.1
	2	22.4	20.9	21.8	24.4	25.5	20.5	23.8	22.1	22.8	26	22.9	25.5	26.7	24.5	25	24.6	25.7	22.4	28.1	25	24.8	24.5	26.4	23.5	24	27.4
	3	24.7	22.4	23.7	25.8	26.8	21.5	25.3	23.3	25	26.8	24.2	27.6	28.9	26	26.7	27.3	27.9	23	30.1	27	26.9	24.9	28.9	25.2	26.1	30
	4	23.2	25	26	26.6	28.2	22.2	26.7	24.4	26	28.1	25.4	28.4	30.2	27.6	28.7	28.4	29.9	24.3	31.3	28.6	28	27	30.5	27.3	28.4	31
	5	26.5	23.8	24.7	26.4	28.9	22.7	26.6	24.2	24.8	28.2	24.9	27.3	29.6	29.9	30.2	30	31.1	25.9	33.3	27.6	27.1	26.2	29.6	26.3	27.4	29.7
	6	26.2	24.1	25.1	26.8	29.6	23.8	27.1	23.6	25.1	26.4	24.9	27.7	30.1	28.5	29.2	30.1	31.3	26.2	33	26.8	25.5	25.6	28.5	25.1	25.3	27.4
	7	27.8	28.8	31.5	26.7	29.6	25.3	27.4	24.2	26.6	29.2	25.4	27.9	30.4	28.2	29.1	30.8	32.7	27.4	34.3	27.7	25.3	24.9	28.9	25	25.6	28.1
	8	27.7	25.5	26.8	27.1	29	26.5	26	23.2	25	30.6	23.7	27.8	30.4	29.2	30.4	30.5	33.1	27.5	34.3	26.4	24.7	23.3	27.1	24.1	25.5	28.2
	9	27	25.1	26.1	29.1	30	28.2	26.8	24.3	25.8	31.9	24.5	28.3	31.2	30.3	31	31.8	36.1	29.3	34.9	27.5	25.7	23.9	27.9	24.7	25.7	27.6
	10	28.1	26.6	26.7	29.8	30.7	27.8	27.1	24.6	25.8	31.6	25.6	27.7	31	30.4	32	33	38.2	30.3	35.8	27.1	25.7	23.4	28.1	24.8	25.4	27.1
	11	28.7	27.3	26.9	30	29.9	28.8	26.7	24.7	26.1	32.6	24.9	28	31.3	29.5	32.4	32.1	40.2	30.1	35.8	27.3	27.5	23.4	28.2	25.6	25.3	26.3
	12	28.6	27.7	27.6	32.2	31.1	28	26.5	24.3	25.7	31.8	23.6	27.1	31	30.2	32.1	31.4	39.6	31.1	35	27.2	24.8	21.1	27.7	25.7	23.1	17.6
	13	29.3	27.8	28.1	31.7	31.3	28.1	26.4	23.4	25.8	31.8	24	27.6	31	29.5	31.5	29.6	39.2	31.4	34.8	27.3	25.3	21.8	27.8	26	22.7
	14	29	27.8	27.9	31.8	31.3	28.1	26.1	24.3	25.6	31.9	22.9	27.5	30.9	31.2	33.2	31.2	40.1	32.2	36.1	27.8	25.7	22.2	27.7	25.9	24
	15	29.2	28	27.7	32.4	31.5	28.6	25.8	23.6	26	32.2	24.5	27.1	31.2	31.8	34	31.6	43.2	33.5	37	27.7	25.6	26.5	28.1	26.5	24
	16	30.2	28.9	28	32.4	31.5	28.8	26.4	24.5	26.7	32.9	22.9	28.5	30.9	30.7	32.6	30.8	44.2	34	37.1	27.6	26.3	21.1	27.8	26.5	23.5

## Sheet: Figure 1c
Figure 1c
	CD	STZ	HFD	HFD-STZ
	27.7	26	30.4	26.4
	25.5	23.2	29.2	24.7
	26.8	25	30.4	23.3
	27.1	30.6	30.5	27.1
	29	23.7	33.1	24.1
	26.5	27.8	27.5	25.5
			34.3	28.2

## Sheet: Figure 1d
Figure 1d
	Week	CD															HFD															STZ															HFD-STZ
	4	179	169	147	157	172	149	152	138	170	192	162	134	137	183	169	145	170	179	213	166	165	162	209	152	203	198	198	152	199	159	320		452	239	255	213	340	407	382		212	361	336	253	333	381	464	440
	6	171	171	128	181	148	153	138	203	178	125	164	167	164	144	148	218	209	223	177	201	142	138	191	150	202	203	139	123	194	156	408		515	209	309	231	364	463	555	480	351	402	392	547	333	453	545	496
	8	125	151	128	132	115	118	111	149	149	176	134	150	171	144	139	155	172	155	138	159	167	140	161	178	179	202	183	161	162	204	435		400	120	199	393	398	413	460	358	317	253	423	422		373	586	498
	10	143	131	140	149	152	149	168	158	150	151	145	170	151	165	145	179	185	184	188	179	175	156	162	166	164	150	143	147	151	155	537		600	228	428	600	562	466	487	339	494	352	499	474		561	600	583
	12	144	135	110	137	110	120	127	122	133	146	159	180	153	132	162	145	154	152	134	165	142	156	179	143	139	163	120	157	166	175	586	539	405	448	598	370	457	233	397	286	406	520				316	598	354
	14	162	159	132	136	137	161	104	161	149	171	132	187	157	139	154	155	138	160	160	217	181	127	138	146	155	190	153	136	163	149	600	552	312	523	587	600	481	297	594	410	361	600				359	392	399
[truncated: 12 more columns]

## Sheet: Figure 1e
Figure 1e
	CD	STZ	HFD	HFD-STZ
	125	435	155	373
	151	400	172	586
	128	120	155	498
	132	199	138	517
	115	393	159	533
	118	398	167	440
	111	413	140	507
	149	460	161	424
	149	358	178	434
	176	317	179	487
	134	253	202	600
	150	423	183	411
	171	422	161	600
	144		162	581
	139		204	570

## Sheet: Figure 1f
Figure 1f
	CD	STZ	HFD	HFD-STZ
	3.685	0.754	3.584	0.196
	3.252	1.44	3.802	0.78
	2.932	2.427	8.629	0.483
	4.104	0.483	3.467	0.306
	2.382	0.486	3.324	0.52
	1.526	0.419	2.894	0.844
	1.082	0.867	4.978	0.181
	0.799	2.838	6.206	0.204
	3.96	1.579	1.187	0.415
	4.654	0.599	4.141	0.637
	1.903	0.411		0.554
	1.847

## Sheet: Figure 1g
Figure 1g
Glucose (mg/dl)
	Min	CD						STZ							HFD						HFD-STZ
	0	154	167	142	181	152	163	393	443	474	449	190	503	348	189	223	184	177	232	176	500	514	375	529	491	358	341
	15	253	346	337	383	336	310	581	416	600	600	425	558	600	290	407	419	392	448	446	600	600	506	600	600	595	558
	30	222	282	253	368	315	219	474	420	511	600	404	572	600	278	367	412	452	418	366	600	600	600	600	600	534	549
	60	229	252	197	243	254	210	417	442	435	600	261	461	600	211	271	237	298	305	223	600	600	492	450	547	495	474
	90	184	186	187	262	235	143	313	445	468	497	344	513	568	199	206	226	256	224	213	562	600	368	430	532	395	324
	120	188	164	161	288	210	175	338	407	375	538	271	419	445	154	154	183	236	197	199	399	508	358	396	432	388	301
AUC
	CD	STZ	HFD	HFD-STZ
	1059	2151	1150	2812
	1232	2148	1440	2911
	1126	2439	1478	2333
	1491	2791	1605	2543
	1321	1665	1610	2741
	1051	2565	1436	2392
		2765		2226

## Sheet: Figure 1h
Figure 1h
Glucose (mg/dl)
	Min		CD												STZ												HFD												HFD-STZ
	0	100	100	100	100	100	100	100	100	100	100	100	100	100	100	100	100	100	100	100	100	100	100	100	100	100	100	100	100	100	100	100	100	100	100	100	100	100	100	100	100	100	100	100	100	100	100	100	100
	15	73.08	68.42	68.4685	75.88	94.7	86.25	77.6	85.41	74.46	70.43	73.85	81.92	110.15	99.43	101.59	93.13	120.18	76.73	68.39	90.8	112.14	99.8	90.87	97.75	110.74	82.46	103.14	83.14	109.5	134.08	66.67	94.85	95.65	99.5	77.54	72.05	97.7	105.15	117.73	102.58	113.26	37.18	93.93	69.32	113.56	116.74	101.73	89.43
	30	59.62	34.87	52.2522	48.24	56.29	68.13	43.23	64.32	67.39	58.06	43.59	80.79	65.85	55.75	61.15	69.08	55.72	64.85	27.01	70.4	52.4	50.3	68.26	68.17	73.83	67.25	75.47	64.53	56	55.31	49.17	82.47	63.29	74.37	52.54	36.02	57.8	69.12	52.91	64.95	67.67	45.3	62.14	40.34	81.15	74.78	79.22	70.36
	60	40.38		32.4324			48.75	31.25	48.65	48.37	40.86	35.9	61.58	48.31	40.8	45.22	46.56	46.99	37.62		44.4	53.04	41.03	48.7	50.99	48.32	52.63	57.23	43.6	47	44.69	31.25	62.37	53.62	94.97	40.25	28.57	34.53	37.01	38.37	43.87	34.42	26.92	42.48	28.98	42.07	40.18	38.96	31.19
	90	51.92		41.4414		66.89	55	42.19	100.54	53.8	38.71	41.03	64.41	34.77	31.03	43.95	39.69	45.18	42.08		40	43.45	32.74	44.35	43.1	47.65	52.63	55.35	34.88	41	45.25	25.83	60.31	45.89	70.35	37.71		31.97	31.62	34.3	42.37	34.65	23.08	37.86	25	38.85	33.26	37.66	28.87
	120	58.97		70.2703		54.3	48.13	47.4	47.03	48.91	51.79	68.36	48.99	31.08	30.75	38.22	38.17	45.48	46.04		36.8	39.3	32.15	44.78	43.66	48.99	53.8	61.01	44.77	40.5	43.58	27.08	47.42	52.17	76.38	38.98		25.83	25	36.34	16.34	27.67	95.3	42.96	44.89	37.7	33.26	38.31	29.12
AUC<30 min
	CD	STZ	HFD	HFD-STZ
	152.9	193.1	181.8	176.6
	135.9	177.3	197.7	189.7
	144.6	182.2	166.1	194.2
	150	177.7	190.9	185.1
	172.8	198	165.4	197.1
	170.3	159.2	187.5	109.8
	149.2	131.9	211.7	175
	167.6	176	141.3	139.5
	158.2	188.3	186.1	204.1
	149.5	175	177.3	204.1
	145.6	175	186.7	191.3
	172.3		153.8	174.6
			140.1
AUC
	CD	CD-STZ	HFD	HFD-STZ
	456.1	456.2	481.8	393.2
	135.9	407.5	512.4	421.1
	414.9	459.9	497.7	428.8
	150	457.4	552.5	438.8
	540.4	483.6	431.7	430.6
	494.1	429.4	460	350.4
	386.7	131.9	490.5	440.8
	577.3	452	331.7	332.7
	478.8	473	561.3	484.8
	418.5	404.9	491.8	459.1
	411.5	474.1	668.1	462.1
	554.1		401.3	394.2
			204.7

## Sheet: Figure 2a
Figure 2a
	Days	CD	STZ	HFD	HFD-STZ
	34	0	0	0	1
	34	0	0	0	1
	43	0	0	0	1
	68	0	0	0	1
	69	0	0	0	1
	69	0	0	0	1
	112	0	0	0	0
	112	0	0	0	0
	112	0	0	0	0
	112	0	0	0	0
	112	0	0	0	0
	112	0	0	0	0

## Sheet: Figure 2b
Figure 2b
Log10 CFU
	CD	HFD	STZ	HFD-STZ
	6.301	7.19	8.064	7.255
	5.699	6.978	6.978	9.911
	6.544	6.602	7.23	8.538
	6.544	6.477	6.602	6.903
	6.477	6.176	7.041	6.477
	6.176	6.398	6.74	7.243
			6.74

## Sheet: Figure 2c
Figure 2c
%Lesion
	CD	HFD	STZ	HFD-STZ
	3.223	3.3	4.36	17.17
	8.26	18.03	2.77	7.4
	10.3	6.61	3.93	20.78
	1.81	7.46	4.13	12.42
	6.56	7.32	5.03	20.86
	7.78	6.02	5.16	9.9
	15.73	12.66		13.75
	8.07	6.78		6.4

[truncated: 39 more sheets: Figure 2d, Figure 3a, Figure 3b, Figure 3c, Figure 4a, Figure 4b, Figure 4c, Figure 4d, Figure 4e, Figure 4f, Figure 5b, Figure 5c, Figure 5d, Figure 5e, Figure 5g, Figure 5h, Supplemtary Figure 1a, Supplemtary Figure 1b, Supplemtary Figure 1c, Supplemtary Figure 1d …]
